# Supplementary material for: Sharing the Space With the “Victim” Can Increase Help Rates. A Study With Virtual Reality
Source: Front Psychol. 2021 Sep 8;12:729077. doi: 10.3389/fpsyg.2021.729077 (PMC8455842; doi:10.3389/fpsyg.2021.729077)
Supplement: Supplementary file 2 [file Table_1.XLSX]

## Sheet: Sheet
ID	Condition	Shared	Fire	Experimenter	Gender	Nationality	FirstLanguage	Ethnicity	AttendaceToPsycho	RouteToTheHill	Sign	VictimRoom	VideogameFreq	Age	Expertise	STAI	Help
P01	D	0	0	V	Male	Italian	Italian	White	No	Yes	Via venezia 12	Cafeteria	Giocavo spesso una volta ma adesso non gioco più	21	1	30	1
p03	C	0	1	V	Male	Italian	Italian	White	No	Yes	via venezia 12	Cafeteria	Giocavo spesso una volta ma adesso non gioco più	26	1	40	0
p04	B	1	0	V	Male	Italian	Italian	White	No	Yes	Via venezia 12	Cafeteria	Settimanalmente	19	3	28	0
p05	C	0	1	V	Male	Italian	Italian	White	No	Yes	Via Venezia 12	Cafeteria	Settimanalmente	19	3	35	0
p07	B	1	0	V	Male	Italian	Italian	White	No	Yes	Via Venezia 12	Cafeteria	Giocavo spesso una volta ma adesso non gioco più	20	1	33	0
p09	B	1	0	M	Female	Italian	Italian	White	No	Yes	Via Venezia 12	Cafeteria	Giocavo spesso una volta ma adesso non gioco più	23	1	32	1
p11	A	1	1	M	Male	Italian	Italian	White	No	Yes	Via venezia 12	Cafeteria	Giocavo spesso una volta ma adesso non gioco più	20	1	28	0
p12	C	0	1	M	Male	Italian	Italian	White	No	Yes	Via Venezia 12	Cafeteria	Giornalmente	25	3	32	1
p13	B	1	0	V	Female	Italian	Italian	White	No	Yes	Via Venezia 12	Cafeteria	Giocavo spesso una volta ma adesso non gioco più	19	1	33	1
p14	A	1	1	V	Male	Italian	Italian	White	No	Yes	Via Venezia 12	Cafeteria	Giocavo spesso una volta ma adesso non gioco più	NA	1	38	1
p15	B	1	0	V	Male	Italian	Italian	White	No	Yes	Via Venezia 12	Cafeteria	Settimanalmente	NA	3	34	1
p16	B	1	0	V	Male	Italian	Italian	White	No	Yes	via venezia 12	Cafeteria	Giornalmente	19	3	31	1
p17	D	0	0	V	Male	Italian	Italian	White	No	Yes	Via Venezia 12	Cafeteria	Settimanalmente	19	3	34	0
p18	B	1	0	V	Male	Italian	Italian	White	No	Yes	Via Venezia 12	Cafeteria	Giocavo spesso una volta ma adesso non gioco più	19	1	32	1
p20	A	1	1	V	Male	Italian	Italian	White	No	Yes	Via Venezia 12	Cafeteria	Qualche volta all’anno	19	2	31	1
p21	A	1	1	M	Female	Italian	Italian	White	No	Yes	Via Venezia 12	Cafeteria	Qualche volta all’anno	19	2	24	1
p22	C	0	1	M	Male	Italian	Italian	White	No	Yes	Via Venezia 12	Cafeteria	Giocavo spesso una volta ma adesso non gioco più	20	1	36	0
p23	C	0	1	M	Male	Italian	Italian	White	No	Yes	Via venezia 12	Cafeteria	Giornalmente	19	3	34	0
p24	A	1	1	M	Male	Italian	Italian	White	No	Yes	via venezia 12	Cafeteria	Qualche volta all’anno	26	2	24	1
p25	C	0	1	V	Female	Italian	Italian	White	No	Yes	Viale Venezia 12	Cafeteria	Giocavo spesso una volta ma adesso non gioco più	19	1	28	0
p26	D	0	0	M	Male	Italian	Italian	White	No	Yes	Via Venezia 12	Cafeteria	Qualche volta al mese	20	2	36	1
p28	D	0	0	M	Female	Italian	Italian	White	No	Yes	Via Venezia 12	Cafeteria	Mai	22	1	46	0
p29	C	0	1	M	Male	Italian	Italian	White	No	Yes	via venezia 12	Cafeteria	Giornalmente	23	3	33	0
p30	A	1	1	M	Male	Italian	Italian	White	No	Yes	Via Venezia 12	Cafeteria	Giocavo spesso una volta ma adesso non gioco più	20	1	35	0
p31	A	1	1	M	Female	Italian	Italian	White	No	Yes	Via Venezia 12	Cafeteria	Giornalmente	21	3	31	0
p32	B	1	0	M	Female	Italian	Italian	White	No	Yes	via venezia 12	Cafeteria	Mai	23	1	28	1
p33	D	0	0	M	Female	Italian	Italian	White	No	Yes	Via Venezia 12	Cafeteria	Mai	21	1	30	1
p35	D	0	0	M	Female	Italian	Italian	White	No	Yes	VIA VENEZIA 12	Cafeteria	Giocavo spesso una volta ma adesso non gioco più	22	1	32	0
p36	B	1	0	V	Male	Italian	Italian	White	No	Yes	Via Venezia 12	Cafeteria	Settimanalmente	24	3	35	1
p37	A	1	1	V	Male	Italian	Italian	White	No	Yes	via venezia 12	Cafeteria	Giocavo spesso una volta ma adesso non gioco più	23	1	31	0
p39	B	1	0	M	Male	Italian	Italian	White	No	Yes	Via venezia 12	Cafeteria	Qualche volta al mese	25	2	28	1
p41	D	0	0	V	Female	Italian	Italian	White	No	Yes	Via Venezia 12	Cafeteria	Giocavo spesso una volta ma adesso non gioco più	20	1	34	0
p42	C	0	1	V	Male	Italian	Italian	White	No	Yes	Via Venezia 12	Cafeteria	Settimanalmente	21	3	28	0
p43	C	0	1	V	Male	Italian	Italian	White	No	Yes	Via Venezia 12	Cafeteria	Giocavo spesso una volta ma adesso non gioco più	22	1	31	0
p44	A	1	1	V	Male	Italian	Italian	White	No	Yes	Via Venezia 12	Cafeteria	Giocavo spesso una volta ma adesso non gioco più	32	1	23	1
p47	C	0	1	V	Female	Italian	Italian	White	No	Yes	Via Venezia 12	Cafeteria	Settimanalmente	24	3	31	1
p48	D	0	0	V	Female	Italian	Italian	White	No	Yes	Via Venezia 12	Cafeteria	Mai	22	1	41	0
p52	C	0	1	M	Female	Italian	Italian	White	No	Yes	Via venezia 12	Cafeteria	Giocavo spesso una volta ma adesso non gioco più	21	1	28	1
p53	C	0	1	M	Male	Italian	Italian	White	No	Yes	Via Venezia 12	Cafeteria	Settimanalmente	22	3	30	0
p54	A	1	1	V	Female	Italian	Italian	White	No	Yes	Via Venezia 12	Cafeteria	Giocavo spesso una volta ma adesso non gioco più	21	1	33	0
p55	D	0	0	V	Male	Italian	Italian	White	No	Yes	via venezia 12	Cafeteria	Qualche volta al mese	21	2	34	1
p57	D	0	0	V	Male	Italiano	Italian	White	No	Yes	via venezia 12	Cafeteria	Settimanalmente	19	3	20	0
p59	D	0	0	M	Male	Italiano	Italian	White	No	Yes	Via Venezia 12	Cafeteria	Qualche volta all’anno	22	2	39	0
p60	B	1	0	M	Male	Italiano	Italian	White	No	Yes	Via Venezia 12	Cafeteria	Giornalmente	NA	3	24	1
p61	B	1	0	M	Female	Italian	Italian	White	No	Yes	Via Venezia 12	Cafeteria	Qualche volta all’anno	21	2	52	0
p63	C	0	1	M	Female	Italian	Italian	White	No	Yes	via venezia 13	Cafeteria	Qualche volta all’anno	20	2	36	0
p64	D	0	0	M	Female	Italian	Italian	White	No	Yes	via venezia 12	Cafeteria	Qualche volta all’anno	19	2	27	1
p65	A	1	1	V	Female	Italian	Italian	White	No	Yes	Via Venezia 12	Cafeteria	Mai	20	1	39	1
p67	C	0	1	M	Male	Italian	Italian	White	No	Yes	Via Venezia 12	Cafeteria	Qualche volta al mese	22	2	32	1
p68	A	1	1	M	Male	Italian	Italian	White	No	Yes	Via Venezia 12	Cafeteria	Qualche volta al mese	20	2	31	1
p69	C	0	1	M	Female	Italian	Italian	White	No	Yes	Via Venezia 12	Cafeteria	Settimanalmente	22	3	42	1
p70	D	0	0	M	Female	Italian	Italian	White	No	Yes	via venezia 12	Cafeteria	Qualche volta all’anno	24	2	28	0
p71	B	1	0	V	Female	Italian	Italian	White	No	Yes	Via Venezia 12	Cafeteria	Qualche volta all’anno	21	2	35	0
p72	A	1	1	V	Male	Italian	Italian	White	No	Yes	Via Venezia 12	Cafeteria	Giornalmente	20	3	28	0
p73	C	0	1	V	Male	Italian	Italian	White	No	Yes	via venezia 12	Cafeteria	Giocavo spesso una volta ma adesso non gioco più	19	1	32	0
p74	D	0	0	V	Male	Italian	Italian	White	No	Yes	Via Venezia 12	Cafeteria	Giocavo spesso una volta ma adesso non gioco più	19	1	36	0
p75	D	0	0	M	Female	Italian	Italian	White	No	Yes	Via Venezia 12	Cafeteria	Mai	20	1	36	0
p77	A	1	1	M	Female	italia	Italian	White	No	Yes	via venezia 12	Cafeteria	Mai	19	1	30	1
p78	B	1	0	M	Male	Italian	Italian	White	No	Yes	Via Venezia 12	Cafeteria	Qualche volta al mese	20	2	55	1
p79	C	0	1	M	Male	Italian	Italian	White	No	Yes	Via Venezia 12	Cafeteria	Qualche volta all’anno	21	2	42	0
P80	D	0	0	V	Male	Italian	Italian	White	No	Yes	via Venezia 12	Cafeteria	Settimanalmente	23	3	42	1
P81	A	1	1	V	Male	Italian	Italian	White	No	Yes	Via Venezia 12	Cafeteria	Giocavo spesso una volta ma adesso non gioco più	19	1	29	1
